# Supplementary material for: P40 and P90 from Mpn142 are Targets of Multiple Processing Events on the Surface of Mycoplasma pneumoniae
Source: Proteomes. 2015 Dec 16;3(4):512–37. doi: 10.3390/proteomes3040512 (PMC5217387; doi:10.3390/proteomes3040512)
Supplement: Supplementary File 1 [file proteomes-03-00512-s001.zip]

Archive with 2 entries (2 files):
- proteomes-03-00512-Supplementary File.xlsx
- proteomes-03-00512-Supplementary.pdf
